# Supplementary material for: Multi-omics insights into microbiome-rumen epithelium interaction mechanisms underlying subacute rumen acidosis tolerance in dairy goats
Source: Genome Biol. 2025 Oct 9;26:345. doi: 10.1186/s13059-025-03789-y (PMC12509349; doi:10.1186/s13059-025-03789-y)
Supplement: Supplementary file 2 — Additional file 2: Table S1 the contribution analysis of functions and microbiota. Table S2 The KEGG pathways enriched by differential genes from HGW-SARA vs HGW-Health goats and HGW-SARA vs HGC-Health goats. Table S3 The number of cells of each type in rumen epithelium in each group of dairy goats. Table S4 The quantity and ratio of basal spinous and granule cells. Table S5 The differential compounds in the rumen between HGW-SARA and LGW-CON goats. Table S6 The correlation between microbiome upregulated in HGW-Health and metabolites related with metabolism. TableS7 The differential compounds participated in Tryptophan metabolism in the rumen of HGW-SARA vs H + S and HGW-SARA vs S + H goats. Table S8 Ingredients and nutrient composition of the low and high-concentrate diet on a dry matter (DM) basis. Table S9 The ingredient list of Reinforced Clostridium Medium (RCM). Table S10 The primers used for relative real-time PCR. [file 13059_2025_3789_MOESM2_ESM.xlsx]

## Sheet: Table S1
Table S1 the contribution analysis of functions and microbiota
Function	Taxon	HGW-SARA5	HGW-SARA1	LGW-CON6	LGW-CON3	HGW-SARA4	LGW-CON7	HGW-SARA2	HGW-SARA3	LGW-CON4	LGW-CON2
GH24	s__Bacteroidales_bacterium	0	0.313399	4.52502	1.78448	2.33657	3.08958	0.528166	0.455299	0.550127	0.143645
GH24	s__Clostridiaceae_bacterium	3.02147	0.0437669	0.126668	0.0857363	0	0.0566203	0.689765	0.0831026	1.50733	0.951887
GH24	s__Prevotella_ruminicola	0	0	0.628987	0.164264	0.272127	2.98911	0	0.0861623	0.201595	0
GH24	s__Rikenellaceae_bacterium	0.388667	0	0	0	0.379054	0	0	1.30144	0	0
GH24	s__Ruminococcus_bromii	0	0	0	0.0756878	0.348605	0	0	0.0832502	0.186365	0
GH24	s__Ruminococcus_sp.	0	0.173766	0	1.34213	0	1.01743	0.911025	0	0.41875	0
GH24	s__unclassified_g__Prevotella	12.6786	6.68823	1.44742	2.22327	7.8326	7.86929	0.288211	11.2931	48.8405	11.457
GH2	s__Bacteroidales_bacterium	0.705586	8.24339	67.5704	62.6039	24.0228	72.3035	15.9176	2.24659	51.3659	84.5788
GH2	s__Bacteroidales_bacterium_WCE2004	0.431067	9.48551	46.8387	36.6222	20.4883	26.275	17.5962	0.602547	16.4905	34.573
GH2	s__Bacteroidales_bacterium_WCE2008	0.5529	2.69823	23.4154	23.638	8.94295	20.2935	13.695	0.398504	19.2161	27.1039
GH2	s__Clostridiaceae_bacterium	0.329375	1.37991	7.63144	2.95201	2.35895	7.21344	1.52624	0.142869	3.67538	5.0261
GH2	s__Firmicutes_bacterium_CAG:103	0.0892109	0.34417	39.4995	1.32777	0.0870043	8.743	3.75333	0	3.59141	14.4122
GH2	s__Prevotella_ruminicola	2.23849	4.66837	51.1352	58.5845	5.97509	92.7309	14.2112	4.52387	64.5816	29.2103
GH2	s__Prevotella_sp._ne3005	1.61524	6.28195	36.1754	37.9605	5.96202	50.8041	13.7278	4.36929	61.1427	19.9365
GH2	s__Prevotella_sp._tc2-28	3.15143	6.51496	20.8586	19.4204	2.3855	39.8196	2.35853	6.2192	20.451	10.1032
GH2	s__Prevotella_sp._tf2-5	1.16339	3.17522	22.8696	23.812	2.98878	46.1254	3.03637	2.01171	20.7004	16.555
GH2	s__Rikenellaceae_bacterium	1.17203	13.9893	81.5002	64.3547	31.3153	64.7351	42.7011	1.02743	57.3337	99.5798
GH2	s__Ruminococcus_sp.	0	1.08947	2.02197	1.8526	1.0576	0.562611	0.866984	0.265031	0.32074	1.33579
GH2	s__unclassified_g__Prevotella	0.373248	3.0003	18.9391	19.1804	4.45334	15.3042	3.24014	0.47597	17.466	9.24439
GH25	s__Bacteroidales_bacterium	0	1.13218	5.90671	4.15907	1.07491	3.91583	3.27023	0.0994652	2.77433	2.04985
GH25	s__Clostridiaceae_bacterium	7.851	3.27893	0.785801	2.78819	1.86461	0.265042	2.90885	4.27151	1.53372	0
GH25	s__Firmicutes_bacterium_CAG:103	0	0.0579221	23.4211	0.490705	0.125463	8.08301	2.51098	0.0835825	2.30365	10.8648
GH25	s__Prevotella_ruminicola	0.0444563	0.466148	4.75625	5.39673	0.369085	14.9466	1.45324	0.410659	8.05837	2.27636
GH25	s__Prevotella_sp._ne3005	0.0973804	0.528485	2.82532	1.48047	0.311852	2.65374	0.882617	0.137306	8.12137	3.99473
GH25	s__Prevotella_sp._tc2-28	0.104254	0.748128	1.85048	0.904185	0.371617	5.23359	0.378766	1.6529	0.516142	0.326361
GH25	s__Prevotella_sp._tf2-5	0.109855	0.566093	3.78496	1.86369	0.45699	1.97835	0.710143	0	0.841926	0
GH25	s__Rikenellaceae_bacterium	0	1.01358	3.51354	1.40999	0.652872	0.982929	2.21226	0	0.173819	0.460035
GH25	s__Ruminococcus_bromii	74.8401	48.5522	0.346084	8.2288	28.0631	6.53866	31.5898	53.5771	6.67748	2.21351
GH25	s__Ruminococcus_sp.	40.0418	35.3887	5.87549	10.4008	6.47048	7.13104	8.14311	21.2825	10.6034	8.60341
GH25	s__Selenomonas_sp.	3.38621	0.384002	0	0	0.319495	0	0.053921	0.638823	0	0
GH25	s__unclassified_g__Prevotella	0.332311	0.0628268	4.69547	2.52332	0.236816	3.41445	0.52983	0.240694	10.6592	1.58724
GT8	s__Bacteroidales_bacterium	0.0427409	0.693425	8.58097	4.84763	1.9849	6.4648	5.85695	0.0454667	4.4316	13.5891
GT8	s__Bacteroidales_bacterium_WCE2004	0.472572	0.994049	6.95423	8.41876	2.48133	4.52389	0.178327	0.567696	4.22665	12.814
GT8	s__Bacteroidales_bacterium_WCE2008	0	0	0	0.184511	0	0.397267	0.535353	0.152828	1.0574	0.986979
GT8	s__Clostridiaceae_bacterium	0.0797545	1.81148	0.195535	3.11682	1.20497	1.30345	0.789373	0.406635	2.12131	0.328993
GT8	s__Prevotella_ruminicola	0.0406496	0	0.377628	0.0417071	0	0.0562664	0	0	0	0
GT8	s__Rikenellaceae_bacterium	0	0.0472153	1.10008	0.122608	0.646627	0.834132	1.3141	0.0617623	6.85594	2.83479
GT8	s__Ruminococcus_bromii	0	0	0	0	0.124252	0	0.130754	0	0	0
GT8	s__Ruminococcus_sp.	0.749493	0.597503	0	0.110911	0.152963	0	0.120726	0	0.0523697	0
GT8	s__unclassified_g__Prevotella	0	0	0.302423	0.166829	0	0.112886	0.349795	0	0.578861	0.222924
GH31	s__Bacteroidales_bacterium	0.210994	0.361663	12.7539	6.73836	2.8556	13.9629	5.55303	0.588067	6.62913	13.486
GH31	s__Bacteroidales_bacterium_WCE2004	0.0488168	1.98083	16.0404	17.662	6.99466	12.9693	4.8918	0.0512621	7.88956	13.1158
GH31	s__Clostridiaceae_bacterium	0.189036	3.42846	13.167	8.25158	5.90613	11.063	8.70871	0.0212779	5.70284	10.1999
GH31	s__Prevotella_ruminicola	0.511081	12.244	8.47749	13.359	0.672885	18.8653	2.29031	0.691061	10.4351	6.37392
GH31	s__Prevotella_sp._ne3005	3.84986	0.618208	16.4906	13.3682	1.78646	23.0087	3.09641	0.971886	29.956	11.9056
GH31	s__Prevotella_sp._tc2-28	0.687443	0.842411	10.0255	6.70972	0.69098	10.7054	0.50123	0.712823	6.84737	3.97375
GH31	s__Prevotella_sp._tf2-5	0.0865017	1.96318	8.43321	10.3606	0.655993	6.66136	1.50833	0.558497	1.028	1.8718
GH31	s__Rikenellaceae_bacterium	0.739271	3.74651	31.8516	27.5031	12.3153	23.2998	14.0942	1.70908	30.0245	39.9228
GH31	s__Ruminococcus_bromii	0.138463	0.237816	0	2.53126	0	0.734422	0.396698	0.803158	0.0757203	0
GH31	s__Ruminococcus_sp.	0.304882	1.43605	0.111152	1.85091	0.301688	2.05429	0.624582	0.241972	6.89807	0.420352
GH31	s__Selenomonas_sp.	0	0	0	0.0839389	0.326129	0.566203	0.0857988	0	0.0982617	0.128287
GH31	s__unclassified_g__Prevotella	0	0.82286	2.87232	4.31488	1.54052	5.10406	1.79552	0.0957761	2.35177	2.33948
GH106	s__Bacteroidales_bacterium	1.14313	1.28391	19.1716	7.8428	4.05734	14.2779	5.75049	0.69263	11.6802	15.4633
GH106	s__Bacteroidales_bacterium_WCE2008	0	0	0.107128	0.0570354	0.0554002	0.0957726	0.290256	0	0.747939	1.83055
GH106	s__Clostridiaceae_bacterium	0.059209	0.497237	4.33873	1.86448	0.860777	1.94069	1.53765	0.3377	3.48208	1.357
GH106	s__Prevotella_ruminicola	0.538155	0.226341	5.79261	8.52949	0.452061	6.19158	0.357534	0.669249	5.43971	2.63022
GH106	s__Prevotella_sp._ne3005	0.30489	2.26437	5.70045	10.6173	1.84048	11.6006	2.23985	0.77043	12.243	4.97532
GH106	s__Prevotella_sp._tc2-28	1.19037	0.369165	7.66481	6.35994	0.250596	7.62487	0.206709	1.30974	5.87335	2.54549
GH106	s__Prevotella_sp._tf2-5	0.377545	1.06994	3.39496	4.6957	0.268567	12.5718	0.720852	0.393271	7.73779	1.11578
GH106	s__Rikenellaceae_bacterium	0	1.0985	13.5032	11.7392	6.66834	18.4587	15.6261	0.138989	10.4297	31.0784
GH106	s__Ruminococcus_sp.	0	0	0	0.559984	0	0	0.0480917	0.0492066	0	0
GH106	s__unclassified_g__Prevotella	0	0.228467	1.00286	2.2194	0.280264	1.11497	0.67411	0	1.0834	0.697741
GH28	s__Bacteroidales_bacterium	0.758809	2.18916	11.1118	25.6977	2.73762	23.0159	3.65049	1.85674	15.7973	7.70425
GH28	s__Bacteroidales_bacterium_WCE2004	0.0848453	0	0.257108	0.34476	0	0.204273	0	0	0.0506438	0
GH28	s__Bacteroidales_bacterium_WCE2008	0	0	0	0	0	0	0	0	0	0
GH28	s__Clostridiaceae_bacterium	0.0788088	0.28425	0.834059	1.97221	0.590331	3.06702	0.427071	0	1.36126	3.74428
GH28	s__Prevotella_ruminicola	0.365864	1.69986	11.4437	12.8238	2.104	24.1929	2.23542	0.531618	16.9059	8.57814
GH28	s__Prevotella_sp._ne3005	0.1007	1.0222	9.35611	9.63788	2.60269	10.7387	1.49369	0.712758	8.9275	6.14422
GH28	s__Prevotella_sp._tc2-28	1.29877	1.41054	7.33953	6.87299	0.698766	11.5798	0.724764	3.11483	9.52828	4.08318
GH28	s__Prevotella_sp._tf2-5	0.864606	0.799926	6.37849	3.97262	1.36055	15.0513	1.20303	2.17394	28.1997	1.91383
GH28	s__Rikenellaceae_bacterium	1.49928	8.45558	68.1778	58.1102	25.2338	48.8628	28.6316	1.90078	60.6455	84.713
GH28	s__Ruminococcus_bromii	0	0	0	0	0	0.497841	0	0	0	0
GH28	s__Selenomonas_sp.	0	0	0	0	0.170607	0	0.0547872	0	0	0.450549
GH28	s__unclassified_g__Prevotella	0.093816	0.58134	4.88426	10.7262	1.23794	10.6535	1.83275	0.574579	6.965	5.44101
GH51	s__Bacteroidales_bacterium	0.0263564	0.0836191	6.02456	4.69158	1.42764	9.89204	0.633523	0.258489	9.58859	5.02975
GH51	s__Bacteroidales_bacterium_WCE2004	0.0505523	3.4506	16.7009	16.3897	6.73468	7.85932	8.83541	0.0270509	9.0879	16.8142
GH51	s__Bacteroidales_bacterium_WCE2008	0	0	2.25372	2.29186	0.0526264	0.364323	0.153553	0	1.00355	2.97467
GH51	s__Clostridiaceae_bacterium	0	1.65878	5.07411	4.30576	2.47671	3.71673	3.94557	0	2.62196	3.96597
GH51	s__Prevotella_ruminicola	0.182454	0.731899	7.11063	9.76262	2.64852	14.8163	1.39516	0.375471	15.1876	8.46306
GH51	s__Prevotella_sp._ne3005	1.33184	3.57251	19.954	14.4808	2.15714	17.2637	2.61811	0.221474	34.0942	13.4426
GH51	s__Prevotella_sp._tc2-28	1.02972	1.58083	4.45503	2.5675	0.614457	8.30406	0.304272	1.79667	7.16838	1.68231
GH51	s__Prevotella_sp._tf2-5	0.631126	1.18181	10.6197	5.83651	0.779337	6.56777	0.705739	0.142996	4.53231	1.89128
GH51	s__Ruminococcus_sp.	0	0	0	0	0	0.156567	0	0.133785	0	0.323771
GH51	s__unclassified_g__Prevotella	1.345	0.0830988	2.8329	9.16926	0.360659	8.38251	0.768448	0.33234	12.5078	2.6771
GH29	s__Bacteroidales_bacterium	0.0695332	1.29479	10.6262	10.62	4.61347	9.63503	3.10918	0.0766634	4.47607	18.4926
GH29	s__Bacteroidales_bacterium_WCE2008	0.121949	1.18564	4.31024	5.37748	6.36964	7.26895	1.00488	0.148081	8.68752	11.8223
GH29	s__Clostridiaceae_bacterium	0.11833	0.474299	0.15181	1.21894	0.191305	1.78371	1.47638	0	0.919715	0.534739
GH29	s__Prevotella_ruminicola	0.486339	0.176752	3.65554	7.04574	0.957664	11.4981	1.35408	0.0531744	9.51533	6.08696
GH29	s__Prevotella_sp._ne3005	0	0.575792	3.31519	4.0557	0.0888346	1.49056	0.968331	0	1.33623	2.54504
GH29	s__Prevotella_sp._tf2-5	0.0890118	0.226883	1.90645	1.7815	0.697768	1.85534	0.865826	0	1.49817	0.614142
GH29	s__Rikenellaceae_bacterium	0.434408	4.46962	33.8674	20.6934	10.3238	22.7619	20.2845	0.786168	19.5462	44.5586
GH29	s__unclassified_g__Prevotella	0	0	0.121326	0.160799	0	1.30158	0.164362	0	0.564709	0
GH92	s__Bacteroidales_bacterium	0.585083	6.68673	27.2345	29.7118	11.4122	32.0321	9.29546	1.23594	25.4591	37.3847
GH92	s__Bacteroidales_bacterium_WCE2008	0.0493225	1.79266	14.7664	10.6838	4.22566	11.1265	4.3079	0.0813104	7.55217	9.80413
GH92	s__Prevotella_ruminicola	0.614705	2.94702	12.6612	18.1645	2.41224	30.2637	2.48615	0.441471	17.4528	7.19736
GH92	s__Prevotella_sp._ne3005	0.0523324	0.518475	3.6656	4.01797	0.553521	2.99036	0.905455	0.0410941	1.63764	1.19776
GH92	s__Rikenellaceae_bacterium	0.350797	4.84885	38.6518	30.6456	17.2909	32.0362	18.8057	0.74766	31.3239	46.59
GH92	s__unclassified_g__Prevotella	0	0.191183	2.05567	1.3363	0.0923044	1.3291	0.207102	0.0404197	0.449583	0.984661
GH20	s__Bacteroidales_bacterium	0.538823	3.04817	20.7429	11.7345	6.00299	24.1929	11.721	5.805	10.2071	18.6775
GH20	s__Bacteroidales_bacterium_WCE2004	0.0667965	2.91544	19.2101	16.7993	7.55252	7.7752	3.91363	0	6.29252	10.9543
GH20	s__Bacteroidales_bacterium_WCE2008	0	0.203223	0.518008	0.542702	0.862989	0.499765	0.590738	0	0	6.35645
GH20	s__Clostridiaceae_bacterium	0.180763	0.0686389	0.0660333	0.243558	0.992552	3.14349	0.0934384	0	0.822565	1.58603
GH20	s__Prevotella_ruminicola	0	0.550819	2.05784	3.91728	0.977035	5.73596	0.47733	0	3.4069	0.57275
GH20	s__Prevotella_sp._ne3005	0	0.0410027	1.5649	0.898022	0.0938495	1.5329	0.296718	0.0367323	1.33961	0.604933
GH20	s__Prevotella_sp._tf2-5	0.0846651	0.479393	1.09639	2.7611	0.069697	1.92962	0	0	0.982251	0
GH20	s__Rikenellaceae_bacterium	0.579466	5.40068	45.4468	41.4346	19.5149	35.1045	21.7299	1.03058	34.6914	70.4681
GH20	s__unclassified_g__Prevotella	0	0.0586674	1.50266	1.94104	0.0947553	3.06952	0.561188	0.14823	6.07115	1.9465
GH95	s__Bacteroidales_bacterium	1.46126	5.26364	24.3415	24.9389	10.4102	32.41	14.2471	0.483865	24.7314	31.4676
GH95	s__Bacteroidales_bacterium_WCE2004	0.352157	2.74765	23.1369	20.8741	11.5712	10.0531	1.40182	0.251019	4.84964	9.02875
GH95	s__Bacteroidales_bacterium_WCE2008	0	1.05159	8.52526	12.3905	5.72252	1.88099	2.27743	0.0186359	9.16932	13.0473
GH95	s__Clostridiaceae_bacterium	0	0.141646	0.583412	0.704584	0	0.19932	0.39082	0	0.199685	0.545327
GH95	s__Prevotella_ruminicola	9.33837	3.04986	10.149	9.0962	1.99109	18.9082	2.59905	2.05756	19.9844	8.00292
GH95	s__Prevotella_sp._ne3005	0.201265	1.7342	12.8182	5.26915	0.460228	13.7466	1.75009	0.224949	14.5164	5.06221
GH95	s__Prevotella_sp._tc2-28	0.303168	1.60088	2.53468	5.75999	0.322851	12.303	0.200171	1.31498	5.9048	6.08528
GH95	s__Prevotella_sp._tf2-5	0.466138	1.00792	12.5211	12.8473	1.42762	11.7076	1.24046	0.461465	4.13053	3.15626
GH95	s__Rikenellaceae_bacterium	0	0	0	0.327293	0	0	0	0	0	0
GH95	s__Ruminococcus_sp.	0	0	0	0	0.10803	0.450131	0	0.729264	0	0.139391
GH95	s__unclassified_g__Prevotella	0	0	0.251228	2.35877	0.0808543	0.77768	0.0850853	0	1.24064	0.220208
GH13	s__Bacteroidales_bacterium	1.68465	4.39575	25.6802	50.2594	11.3794	48.2178	9.65519	2.92642	40.4607	44.5674
GH13	s__Bacteroidales_bacterium_WCE2004	0	0.230209	0.663506	2.48674	2.08041	0	1.32296	0.0719499	0	1.40282
GH13	s__Bacteroidales_bacterium_WCE2008	0	0.243277	10.4254	4.47217	1.4142	3.86191	4.5051	0.0330765	9.26326	16.6329
GH13	s__Prevotella_ruminicola	0.0503501	0.85355	2.6962	6.24539	0.699706	7.00183	0.892396	0.243359	18.2966	4.97551
GH13	s__Prevotella_sp._ne3005	0.267035	0.0872073	27.5266	1.61569	0.0677182	3.38508	0.386201	0	6.72151	1.85349
GH13	s__Prevotella_sp._tc2-28	0.0601767	2.14671	8.99285	4.93097	0.242496	7.05895	0.562085	0.905121	7.30256	3.10184
GH13	s__Prevotella_sp._tf2-5	0	0.277034	0.108009	1.8502	0.283218	1.03711	0.25587	0.0897639	0.563237	0.0902364
GH13	s__Rikenellaceae_bacterium	2.39961	7.47211	39.1167	37.5127	23.8521	40.3235	31.5166	5.01146	37.4771	62.4411
GH13	s__Ruminococcus_bromii	0.202766	0.626178	0.104897	0.570215	0.532649	0.668767	1.58464	0.0709743	1.07702	1.3025
GH13	s__Ruminococcus_sp.	0.234572	0.0430415	0.088205	0.306014	0	0.211826	0.182366	0.0273692	0.873422	0.296318
GH13	s__unclassified_g__Prevotella	0	0.0680395	0.175897	0.81593	0	0.0786255	0	0.121906	0.477578	0

## Sheet: Table S2
Table S2 The KEGG pathways enriched by differential genes from HGW-SARA vs HGW-Health goats and HGW-SARA vs HGC-Health goats
The KEGG pathways enriched in HGW-SARA vs HGW-Health							The KEGG pathways enriched in HGW-SARA vs HGC-Health
Num	Pathway id	Description	Pvalue	First Category	Second Category		Num	Pathway id	Description	Pvalue	First Category	Second Category
8	map04657	IL-17 signaling pathway	7.13e-06	Organismal Systems	Immune system		6	map03320	PPAR signaling pathway	6.06e-05	Organismal Systems	Endocrine system
8	map04933	AGE-RAGE signaling pathway in diabetic complications	9.31e-05	Human Diseases	Endocrine and metabolic disease		6	map04657	IL-17 signaling pathway	8.23e-05	Organismal Systems	Immune system
7	map04668	TNF signaling pathway	0.000379279	Environmental Information Processing	Signal transduction		7	map04270	Vascular smooth muscle contraction	0.000151955	Organismal Systems	Circulatory system
8	map04926	Relaxin signaling pathway	0.000473412	Organismal Systems	Endocrine system		6	map05323	Rheumatoid arthritis	0.00109469	Human Diseases	Immune disease
7	map05323	Rheumatoid arthritis	0.00121062	Human Diseases	Immune disease		5	map04668	TNF signaling pathway	0.00269727	Environmental Information Processing	Signal transduction
11	map04060	Cytokine-cytokine receptor interaction	0.00124184	Environmental Information Processing	Signaling molecules and interaction		5	map03022	Basal transcription factors	0.00399676	Genetic Information Processing	Transcription
6	map04061	Viral protein interaction with cytokine and cytokine receptor	0.00131016	Environmental Information Processing	Signaling molecules and interaction		5	map05340	Primary immunodeficiency	0.00465188	Human Diseases	Immune disease
8	map04974	Protein digestion and absorption	0.00136242	Organismal Systems	Digestive system		6	map04022	cGMP-PKG signaling pathway	0.00547858	Environmental Information Processing	Signal transduction
6	map04512	ECM-receptor interaction	0.00149899	Environmental Information Processing	Signaling molecules and interaction		4	map00590	Arachidonic acid metabolism	0.0103186	Metabolism	Lipid metabolism
9	map05205	Proteoglycans in cancer	0.00170052	Human Diseases	Cancer: overview		3	map01523	Antifolate resistance	0.0112974	Human Diseases	Drug resistance: antineoplastic
7	map05146	Amoebiasis	0.0020061	Human Diseases	Infectious disease: parasitic		4	map04066	HIF-1 signaling pathway	0.0244668	Environmental Information Processing	Signal transduction
11	map05165	Human papillomavirus infection	0.00483208	Human Diseases	Infectious disease: viral		4	map04726	Serotonergic synapse	0.0278786	Organismal Systems	Nervous system
5	map04610	Complement and coagulation cascades	0.00547898	Organismal Systems	Immune system		2	map01040	Biosynthesis of unsaturated fatty acids	0.0291275	Metabolism	Lipid metabolism
12	map04151	PI3K-Akt signaling pathway	0.00615474	Environmental Information Processing	Signal transduction		4	map04064	NF-kappa B signaling pathway	0.0303033	Environmental Information Processing	Signal transduction
5	map04970	Salivary secretion	0.00664245	Organismal Systems	Digestive system		8	map04151	PI3K-Akt signaling pathway	0.03376	Environmental Information Processing	Signal transduction
5	map00590	Arachidonic acid metabolism	0.00664245	Metabolism	Lipid metabolism		3	map04672	Intestinal immune network for IgA production	0.0380286	Organismal Systems	Immune system
5	map04925	Aldosterone synthesis and secretion	0.00689436	Organismal Systems	Endocrine system
5	map04972	Pancreatic secretion	0.00796901	Organismal Systems	Digestive system
4	map05133	Pertussis	0.0108801	Human Diseases	Infectious disease: bacterial
7	map04510	Focal adhesion	0.0121423	Cellular Processes	Cellular community - eukaryotes
4	map03320	PPAR signaling pathway	0.0149617	Organismal Systems	Endocrine system
5	map04726	Serotonergic synapse	0.0220934	Organismal Systems	Nervous system
3	map01523	Antifolate resistance	0.027094	Human Diseases	Drug resistance: antineoplastic
3	map04923	Regulation of lipolysis in adipocytes	0.0294421	Organismal Systems	Endocrine system
5	map04611	Platelet activation	0.0295183	Organismal Systems	Immune system
6	map05164	Influenza A	0.0303204	Human Diseases	Infectious disease: viral
7	map05130	Pathogenic Escherichia coli infection	0.0323639	Human Diseases	Infectious disease: bacterial
3	map04961	Endocrine and other factor-regulated calcium reabsorption	0.0331596	Organismal Systems	Excretory system
4	map04640	Hematopoietic cell lineage	0.0381951	Organismal Systems	Immune system
6	map05167	Kaposi sarcoma-associated herpesvirus infection	0.0463414	Human Diseases	Infectious disease: viral

## Sheet: Table S3
Table S3 The number of cells of each type in rumen epithelium in each group of dairy goats
Cell types	Cell numbers
	LGW-CON	HGW-SARA	HGW-Health	HGC-Health
Endothelial Cell	1072	1377	1591	2232
Epithelial Cell	9825	9552	17371	17156
Fibroblasts	1496	1344	2198	2150
Macrophage	493	712	1250	906
mesenchymal cell	235	248	363	440
Neurons	294	194	336	307
smooth muscle cell	2194	1629	5727	1057
Stem cell	2270	2892	3650	3880
Th17	609	1386	1800	1401
Total	18488	19334	34286	29529

## Sheet: Table S4
Table S4 The quantity and ratio of basal spinous and granule cells
	Quantity				Ratio
	LGW-CON	HGW-SARA	HGW-Health	HGC-Health	LGW-CON	HGW-SARA	HGW-Health	HGC-Health
Basal cell	2618	2501	6453	5074	0.266463	0.26183	0.371481	0.295757
Spinous cell	1916	1302	2631	3013	0.195013	0.226474	0.151459	0.175624
Granule cell	5291	5749	8287	9069	0.538524	0.601863	0.477059	0.52862

## Sheet: Table S5
Table S5 The differential compounds in the rumen between HGW-SARA and LGW-CON goats
Metabolite	Significant	Regulate	Library ID	HMDB Superclass	HMDB Class	HMDB Subclass	VIP_pred_OPLS-DA	FC(L_RDS_S/CON)	P_value	FDR	HGW-SARA_mean	HGW-SARA_SD	LGW-CON_mean	LGW-CON_SD
(9R,10S,12Z)-9,10-Dihydroxy-8-oxo-12-octadecenoic acid	yes	up	HMDB0040611	Lipids and lipid-like molecules	Fatty Acyls	Lineolic acids and derivatives	2.8243	1.543	0.000387	0.04169	4.106	0.551	2.661	0.0528
Valproic acid glucuronide	yes	up	HMDB0000901	Organic oxygen compounds	Organooxygen compounds	Carbohydrates and carbohydrate conjugates	2.7892	1.5083	0.0009545	0.04178	4.792	0.2776	3.177	0.6548
11,13-Dihydrotaraxinic acid glucosyl ester	yes	up	HMDB0035867	Lipids and lipid-like molecules	Saccharolipids	Not Available	2.7535	1.4033	0.0002225	0.03261	5.261	0.4346	3.749	0.3085
Pregnanediol-3-glucuronide	yes	down	HMDB0010318;LMST05010049;HMDB0010352	Lipids and lipid-like molecules	Steroids and steroid derivatives	Steroidal glycosides	2.6888	0.7672	6.307e-06	0.007208	4.056	0.1963	5.287	0.1774
7-hydroxy-2-(3-hydroxy-2,4-dimethoxyphenyl)-4H-chromen-4-one	yes	down	HMDB0133335	Phenylpropanoids and polyketides	Flavonoids	O-methylated flavonoids	2.4211	0.7705	2.778e-05	0.01636	3.66	0.1504	4.75	0.2436
(3b,6b,8b,12a)-8,12-Epoxy-7(11)-eremophilene-6-angeloyloxy-8,12-dimethoxy-3-ol	yes	up	HMDB0031964	Organoheterocyclic compounds	Naphthofurans	Not Available	2.1801	1.1897	0.0007982	0.04114	6.14	0.1919	5.161	0.3724
6-(gamma,gamma-dimethylallylamino)purine	yes	down	;MJDBZSJ0000122	-	-	-	1.9542	0.8304	0.001014	0.04297	3.755	0.2069	4.522	0.2709
Rigin	yes	up	HMDB0005771	Organic acids and derivatives	Carboxylic acids and derivatives	Amino acids, peptides, and analogues	1.8703	1.1249	0.0001707	0.028	5.601	0.1354	4.979	0.1618
3-methyl-2-[(5-oxopyrrolidine-2-carbonyl)amino]pentanoic acid	yes	up	-	-	-	-	1.8684	1.1095	0.0002579	0.03394	6.353	0.07632	5.726	0.2126
2-amino-octadecanoic acid	yes	down	LMFA01100009	-	-	-	1.769	0.8576	0.002126	0.04963	3.97	0.2928	4.629	0.1545
(22S)-1alpha,22,25-trihydroxy-26,27-dimethyl-23,23,24,24-tetradehydrovitamin D3	yes	down	LMST03020398	-	-	-	1.7586	0.8851	0.001201	0.04551	4.913	0.2839	5.551	0.06637
ANHYDROBRAZILIC ACID	yes	down	-	-	-	-	1.7299	0.873	0.0001037	0.02808	4.014	0.1306	4.598	0.1301
12-Oxo-20-trihydroxy-leukotriene B4	yes	up	LMFA03020050;HMDB0012553	Lipids and lipid-like molecules	Fatty Acyls	Eicosanoids	1.7175	1.1031	0.0001631	0.028	5.637	0.08983	5.11	0.1531
Glutaminyltryptophan	yes	up	HMDB0028808	Organic acids and derivatives	Carboxylic acids and derivatives	Amino acids, peptides, and analogues	1.6962	1.1189	0.0002132	0.03169	4.873	0.156	4.355	0.0929
3-Hydroxy-5Z-octenyl acetate	yes	up	HMDB0030369	Lipids and lipid-like molecules	Fatty Acyls	Fatty alcohol esters	1.6561	1.0942	0.0001116	0.02808	6.087	0.1039	5.563	0.1309
Cinncassiol D4 2-glucoside	yes	up	HMDB0035065	Lipids and lipid-like molecules	Prenol lipids	Terpene glycosides	1.6529	1.1074	0.002039	0.04963	6.075	0.1673	5.486	0.2415
12-Hydroxydodecanoic acid	yes	up	HMDB0002059	Organic acids and derivatives	Hydroxy acids and derivatives	Medium-chain hydroxy acids and derivatives	1.6361	1.0973	2.13e-05	0.01455	5.717	0.09673	5.21	0.08438
3-(L-Menthoxy)-2-methylpropane-1,2-diol	yes	up	HMDB0032417	Lipids and lipid-like molecules	Prenol lipids	Monoterpenoids	1.6205	1.1026	0.0001097	0.02808	5.503	0.07846	4.991	0.1428
3-[3,4-dihydroxy-2-(8-hydroxy-3,7-dimethylocta-2,6-dien-1-yl)phenyl]propanoic acid	yes	up	HMDB0134964	Phenylpropanoids and polyketides	Phenylpropanoic acids	Not Available	1.605	1.0926	0.0001558	0.028	5.425	0.09691	4.965	0.1198
Polyporusterone F	yes	down	HMDB0038499	Lipids and lipid-like molecules	Steroids and steroid derivatives	Bile acids, alcohols and derivatives	1.4987	0.929	0.0003298	0.03891	5.38	0.1396	5.791	0.06399
6-Hydroxy-R-acenocoumarol	yes	down	HMDB0060882	Phenylpropanoids and polyketides	Coumarins and derivatives	Hydroxycoumarins	1.4714	0.93	0.0003163	0.03889	5.197	0.06814	5.588	0.1282
Corey Lactone Aldehyde Benzoate	yes	down	-	-	-	-	1.3848	0.9327	0.0002511	0.03261	5.211	0.1025	5.587	0.08801
8alpha-8-Hydroxy-12-oxo-13-abieten-18-oic acid	yes	up	HMDB0035878	Lipids and lipid-like molecules	Prenol lipids	Diterpenoids	1.3652	1.065	0.0001414	0.02696	5.389	0.07895	5.06	0.07478
Asparaginyl-Cysteine	yes	down	HMDB0028728	Organic acids and derivatives	Carboxylic acids and derivatives	Amino acids, peptides, and analogues	1.3651	0.9314	4.126e-05	0.02009	4.833	0.06404	5.189	0.07491
16-Hydroxy-10-oxohexadecanoic acid	yes	down	HMDB0041287	Lipids and lipid-like molecules	Fatty Acyls	Fatty acids and conjugates	1.3191	0.9427	0.0001077	0.02808	5.492	0.09149	5.826	0.05316
(3beta,17alpha,23S)-17,23-Epoxy-3,28,29-trihydroxy-27-norlanost-8-en-24-one	yes	down	HMDB0035221	Lipids and lipid-like molecules	Prenol lipids	Diterpenoids	1.319	0.9495	0.0002037	0.03092	5.844	0.03508	6.155	0.1025
Benzenemethanol, 2-(2-hydroxypropoxy)-3-methyl-	yes	down	-	-	-	-	1.3066	0.9392	0.000142	0.02882	5.203	0.06986	5.54	0.08653
P-Tolualdehyde	yes	down	HMDB0029638	Benzenoids	Benzene and substituted derivatives	Benzoyl derivatives	1.2364	0.9452	0.0006182	0.03741	5.213	0.03307	5.515	0.1199
Istamycin AO	yes	down	-	-	-	-	1.22	0.941	0.001857	0.04963	4.977	0.1091	5.289	0.1076
4-Hydroxyretinoic acid	yes	down	HMDB0006254	Lipids and lipid-like molecules	Prenol lipids	Retinoids	1.1494	0.9547	0.0008086	0.04136	5.605	0.05162	5.871	0.1017
Nicotyrine	yes	up	-	-	-	-	1.1388	1.0438	0.0005207	0.0365	6.271	0.07516	6.008	0.07392
4-formyl Indole	yes	up	-	-	-	-	1.1363	1.0416	0.0006017	0.03741	6.615	0.07851	6.351	0.07396
N-(3S-hydroxydecanoyl)-L-serine	yes	down	LMFA00000002	-	-	-	1.1094	0.9562	0.0007096	0.03936	5.42	0.05848	5.668	0.08605
N-Acetyl-DL-tryptophan	yes	up	-	-	-	-	1.1036	1.0496	0.0004565	0.03562	5.185	0.0809	4.94	0.05236
(-)-Epinephrine	yes	down	HMDB0000068	Benzenoids	Phenols	Benzenediols	1.0568	0.9606	0.002121	0.04963	5.487	0.04909	5.712	0.1022
Traumatic Acid	yes	down	LMFA01170002;HMDB0000933	Lipids and lipid-like molecules	Fatty Acyls	Fatty acids and conjugates	1.0388	0.9688	0.00179	0.04911	6.873	0.04864	7.094	0.096
Coroloside	yes	down	HMDB0033703	Lipids and lipid-like molecules	Steroids and steroid derivatives	Steroid lactones	1.0104	0.9582	0.002084	0.04963	5.047	0.04086	5.267	0.1027

## Sheet: Table S6
Table S6 The correlation between microbiome upregulated in HGW-Health and metabolites related with metabolism
microbiome	metabolites	rho	pvalue
s__Rahnella_sp_18049	3-methyl pyruvic acid	-0.878788	0.00197706
s__unclassified_o__Bacteroidales	3-methyl pyruvic acid	-0.866667	0.00268142
s__Rahnella_sp_18049	Dulcitol	0.866667	0.00268142
s__Thioclava_sp_DLFJ5-1	Dulcitol	0.863226	0.00129381
s__Moraxella_nonliquefaciens	6-Hydroxy-5-methoxyindole glucuronide	0.854545	0.00350474
s__unclassified_o__Bacteroidales	Dulcitol	0.854545	0.00350474
s__Turicimonas_muris	3-methyl pyruvic acid	-0.854545	0.00350474
s__Halomonas_sp_THAF12	3-methyl pyruvic acid	-0.842424	0.00445903
s__Halomonas_sp_THAF12	Dulcitol	0.842424	0.00445903
s__Pasteurella_skyensis	3-methyl pyruvic acid	-0.842424	0.00445903
s__Pasteurella_skyensis	Dulcitol	0.842424	0.00445903
s__Thioclava_sp_DLFJ5-1	3-methyl pyruvic acid	-0.83891	0.00241399
s__Bifidobacterium_adolescentis	4-Acetamidobutanoic acid	-0.830303	0.0055568
s__Turicimonas_muris	Dulcitol	0.830303	0.0055568
s__Acinetobacter_indicus	6-Hydroxy-5-methoxyindole glucuronide	0.830303	0.0055568
s__Acinetobacter_indicus	Jasmonic acid	0.830303	0.0055568
s__Tannerella_forsythia	Xanthosine	-0.806061	0.00823557
s__Halomonas_sp_THAF12	L-Methionine S-oxide	-0.806061	0.00823557
s__Pasteurella_skyensis	L-Methionine S-oxide	-0.806061	0.00823557
s__Prevotellaceae_bacterium	Dulcitol	0.806061	0.00823557
s__Halomonas_sp_THAF12	4-Acetamidobutanoic acid	0.806061	0.00823557
s__Rahnella_sp_18049	Sinapyl alcohol	0.806061	0.00823557
s__Pasteurella_skyensis	4-Acetamidobutanoic acid	0.806061	0.00823557
s__Paraprevotella_xylaniphila	Xanthosine	-0.796356	0.005837
s__Fusobacterium_ulcerans	Dulcitol	0.793939	0.00984414
s__unclassified_g__Vagococcus	Sinapyl alcohol	0.793939	0.00984414
s__unclassified_g__Vagococcus	Jasmonic acid	0.793939	0.00984414
s__Acinetobacter_indicus	N2-Succinyl-L-glutamic acid 5-semialdehyde	0.793939	0.00984414
s__Thioclava_sp_DLFJ5-1	Jasmonic acid	0.790277	0.00651422
s__Paraprevotella_xylaniphila	Jasmonic acid	0.784198	0.00724549
s__Thioclava_sp_DLFJ5-1	4-Acetamidobutanoic acid	0.784198	0.00724549
s__Thioclava_sp_DLFJ5-1	Guanosine	-0.784198	0.00724549
s__Selenomonadaceae_bacterium_DSM_108025	2,3-Dihydroxybenzoic acid	-0.781818	0.0116513
s__unclassified_f__Pasteurellaceae	Dulcitol	0.781818	0.0116513
s__Thioclava_sp_DLFJ5-1	6-Hydroxy-5-methoxyindole glucuronide	0.778119	0.00803314
s__Fusobacterium_ulcerans	Xanthosine	-0.769697	0.0136718
s__Tannerella_forsythia	L-Methionine S-oxide	-0.769697	0.0136718
s__Prevotellaceae_bacterium	L-Methionine S-oxide	-0.769697	0.0136718
s__unclassified_g__Vagococcus	3-methyl pyruvic acid	-0.769697	0.0136718
s__unclassified_f__Pasteurellaceae	Xanthosine	-0.769697	0.0136718
s__Prevotellaceae_bacterium	Sinapyl alcohol	0.769697	0.0136718
s__Halomonas_sp_THAF12	Jasmonic acid	0.769697	0.0136718
s__unclassified_g__Vagococcus	6-Hydroxy-5-methoxyindole glucuronide	0.769697	0.0136718
s__Pasteurella_skyensis	Jasmonic acid	0.769697	0.0136718
s__Thioclava_sp_DLFJ5-1	L-Methionine S-oxide	-0.759882	0.010758
s__Bosea_sp_Root381	Jasmonic acid	0.757576	0.0159208
s__Bifidobacterium_adolescentis	L-Methionine S-oxide	0.757576	0.0159208
s__Prevotellaceae_bacterium	3-methyl pyruvic acid	-0.757576	0.0159208
s__Prevotellaceae_bacterium	Xanthosine	-0.757576	0.0159208
s__unclassified_g__Vagococcus	Dulcitol	0.757576	0.0159208
s__unclassified_f__Pasteurellaceae	N2-Succinyl-L-glutamic acid 5-semialdehyde	0.757576	0.0159208
s__Thioclava_sp_DLFJ5-1	Xanthosine	-0.753803	0.0117948
s__Mitsuokella_sp_AF21-1AC	2,3-Dihydroxybenzoic acid	-0.745455	0.0184138
s__Halomonas_sp_THAF12	Xanthosine	-0.745455	0.0184138
s__Pasteurella_skyensis	Xanthosine	-0.745455	0.0184138
s__Bifidobacterium_adolescentis	Uric Acid	0.745455	0.0184138
s__Bifidobacterium_adolescentis	3-methyl pyruvic acid	0.733333	0.0211665
s__unclassified_g__Aeromonas	Xanthosine	-0.733333	0.0211665
s__Halomonas_sp_THAF12	6-Hydroxy-5-methoxyindole glucuronide	0.733333	0.0211665
s__Halomonas_sp_THAF12	Xanthine	-0.733333	0.0211665
s__Pasteurella_skyensis	6-Hydroxy-5-methoxyindole glucuronide	0.733333	0.0211665
s__Pasteurella_skyensis	Xanthine	-0.733333	0.0211665
s__Moraxella_nonliquefaciens	Guanosine	-0.721212	0.0241946
s__Halomonas_sp_THAF12	Guanosine	-0.721212	0.0241946
s__unclassified_f__Pasteurellaceae	3-methyl pyruvic acid	-0.721212	0.0241946
s__unclassified_f__Pasteurellaceae	Uric Acid	-0.721212	0.0241946
s__Pasteurella_skyensis	Guanosine	-0.721212	0.0241946
s__Fusobacterium_ulcerans	Sinapyl alcohol	0.721212	0.0241946
s__unclassified_g__Aeromonas	N2-Succinyl-L-glutamic acid 5-semialdehyde	0.721212	0.0241946
s__unclassified_g__Aeromonas	Jasmonic acid	0.721212	0.0241946
s__Turicimonas_muris	4-Acetamidobutanoic acid	0.721212	0.0241946
s__Acinetobacter_indicus	Dulcitol	0.721212	0.0241946
s__Moraxella_nonliquefaciens	3-methyl pyruvic acid	-0.709091	0.0275141
s__Bifidobacterium_adolescentis	4-Guanidinobutanoic acid	-0.709091	0.0275141
s__Verrucomicrobia_bacterium	4-Acetamidobutanoic acid	-0.709091	0.0275141
s__Fusobacterium_ulcerans	N2-Succinyl-L-glutamic acid 5-semialdehyde	0.709091	0.0275141
s__Moraxella_nonliquefaciens	Jasmonic acid	0.709091	0.0275141
s__unclassified_o__Bacteroidales	Sinapyl alcohol	0.709091	0.0275141
s__Turicimonas_muris	Sinapyl alcohol	0.709091	0.0275141
s__Thioclava_sp_DLFJ5-1	N2-Succinyl-L-glutamic acid 5-semialdehyde	0.699091	0.024471
s__Mitsuokella_sp_AF21-1AC	4-Acetamidobutanoic acid	-0.69697	0.0311411
s__Prevotella_amnii	Sinapyl alcohol	0.69697	0.0311411
s__Bifidobacterium_adolescentis	Dulcitol	-0.69697	0.0311411
s__unclassified_g__Vagococcus	N2-Succinyl-L-glutamic acid 5-semialdehyde	0.69697	0.0311411
s__Rahnella_sp_18049	Jasmonic acid	0.69697	0.0311411
s__Acinetobacter_indicus	3-methyl pyruvic acid	-0.69697	0.0311411
s__Fusobacterium_ulcerans	3-methyl pyruvic acid	-0.684848	0.0350915
s__Bacteroides_sp_51	3-methyl pyruvic acid	-0.684848	0.0350915
s__Halomonas_sp_THAF12	Uric Acid	-0.684848	0.0350915
s__unclassified_g__Vagococcus	Guanosine	-0.684848	0.0350915
s__Pasteurella_skyensis	Uric Acid	-0.684848	0.0350915
s__Acinetobacter_indicus	Guanosine	-0.684848	0.0350915
s__Bosea_sp_Root381	N2-Succinyl-L-glutamic acid 5-semialdehyde	0.684848	0.0350915
s__Prevotellaceae_bacterium	Jasmonic acid	0.684848	0.0350915
s__Halomonas_sp_THAF12	N2-Succinyl-L-glutamic acid 5-semialdehyde	0.684848	0.0350915
s__unclassified_f__Pasteurellaceae	6-Hydroxy-5-methoxyindole glucuronide	0.684848	0.0350915
s__Rahnella_sp_18049	4-Acetamidobutanoic acid	0.684848	0.0350915
s__Turicimonas_muris	6-Hydroxy-5-methoxyindole glucuronide	0.684848	0.0350915
s__Turicimonas_muris	Jasmonic acid	0.684848	0.0350915
s__Pasteurella_skyensis	N2-Succinyl-L-glutamic acid 5-semialdehyde	0.684848	0.0350915
s__Acinetobacter_indicus	Sinapyl alcohol	0.684848	0.0350915
s__Thioclava_sp_DLFJ5-1	Uric Acid	-0.680854	0.0302112
s__Thioclava_sp_DLFJ5-1	Xanthine	-0.674775	0.0323118
s__Bacteroides_sp_51	Sinapyl alcohol	0.672727	0.0393814
s__Mitsuokella_sp_AF21-1AC	Guanosine	0.672727	0.0393814
s__Moraxella_nonliquefaciens	N2-Succinyl-L-glutamic acid 5-semialdehyde	0.672727	0.0393814
s__Bosea_sp_Root381	6-Hydroxy-5-methoxyindole glucuronide	0.672727	0.0393814
s__Prevotella_amnii	3-methyl pyruvic acid	-0.672727	0.0393814
s__Bifidobacterium_adolescentis	Xanthine	0.672727	0.0393814
s__unclassified_o__Bacteroidales	Uric Acid	-0.672727	0.0393814
s__unclassified_o__Bacteroidales	N2-Succinyl-L-glutamic acid 5-semialdehyde	0.672727	0.0393814
s__Prevotellaceae_bacterium	Xanthine	-0.672727	0.0393814
s__unclassified_g__Vagococcus	L-Methionine S-oxide	-0.672727	0.0393814
s__unclassified_f__Pasteurellaceae	4-Guanidinobutanoic acid	0.672727	0.0393814
s__unclassified_f__Pasteurellaceae	Sinapyl alcohol	0.672727	0.0393814
s__Sutterella_faecalis	Sinapyl alcohol	0.672727	0.0393814
s__Sutterella_faecalis	N2-Succinyl-L-glutamic acid 5-semialdehyde	0.672727	0.0393814
s__Rahnella_sp_18049	L-Methionine S-oxide	-0.672727	0.0393814
s__Rahnella_sp_18049	6-Hydroxy-5-methoxyindole glucuronide	0.672727	0.0393814
s__Turicimonas_muris	Guanosine	-0.672727	0.0393814
s__Acinetobacter_indicus	Uric Acid	-0.672727	0.0393814
s__Dorea_longicatena	Uric Acid	-0.660606	0.0440266
s__Rahnella_sp_18049	Xanthosine	-0.660606	0.0440266
s__Selenomonadaceae_bacterium_DSM_108025	4-Acetamidobutanoic acid	-0.660606	0.0440266
s__Prevotella_pectinovora	Xanthosine	-0.660606	0.0440266
s__unclassified_o__Bacteroidales	4-Acetamidobutanoic acid	0.660606	0.0440266
s__unclassified_o__Bacteroidales	6-Hydroxy-5-methoxyindole glucuronide	0.660606	0.0440266
s__Halomonas_sp_THAF12	4-Guanidinobutanoic acid	0.660606	0.0440266
s__Sutterella_faecalis	6-Hydroxy-5-methoxyindole glucuronide	0.660606	0.0440266
s__Pasteurella_skyensis	4-Guanidinobutanoic acid	0.660606	0.0440266
s__Thioclava_sp_DLFJ5-1	4-Guanidinobutanoic acid	0.656538	0.0392044
s__Thioclava_sp_DLFJ5-1	Sinapyl alcohol	0.656538	0.0392044
s__Rahnella_sp_18049	Guanosine	-0.648485	0.0490426
s__Tannerella_forsythia	N2-Succinyl-L-glutamic acid 5-semialdehyde	0.648485	0.0490426
s__unclassified_o__Bacteroidales	Jasmonic acid	0.648485	0.0490426
s__unclassified_g__Aeromonas	Dulcitol	0.648485	0.0490426
s__Prevotellaceae_bacterium	N2-Succinyl-L-glutamic acid 5-semialdehyde	0.648485	0.0490426
s__Halomonas_sp_THAF12	Sinapyl alcohol	0.648485	0.0490426
s__unclassified_g__Vagococcus	2,3-Dihydroxybenzoic acid	0.648485	0.0490426
s__unclassified_f__Pasteurellaceae	Jasmonic acid	0.648485	0.0490426
s__Verrucomicrobia_bacterium	Uric Acid	0.648485	0.0490426
s__Pasteurella_skyensis	Sinapyl alcohol	0.648485	0.0490426

## Sheet: Table S7
TableS7 The differential compounds participated in Tryptophan metabolism in the rumen of HGW-SARA vs H+S and HGW-SARA vs S+H goats
Metabolite	Significant	Regulate	VIP_pred_OPLS-DA	VIP_PLS-DA	FC(H+S/HGW-SARA)	P_value	FDR	H+S_mean	H+S_SD	HGW-SARA_mean	HGW-SARA_SD
2-Formaminobenzoylacetate	yes	down	1.8905	1.8214	0.8744	0.0003016	0.02392	5.263	0.1293	6.019	0.1436
Serotonin	yes	down	1.6959	1.6084	0.8183	0.02266	0.158	3.229	0.3571	3.946	0.304
5-Methoxyindoleacetate	yes	down	1.5039	1.4522	0.9002	0.002156	0.0652	4.546	0.1813	5.05	0.1035
Tryptophanol	yes	down	1.4079	1.4903	0.8745	0.01289	0.126	3.937	0.3303	4.502	0.137
Xanthurenic Acid	yes	up	1.3518	1.3197	1.0786	0.002719	0.07157	5.711	0.1258	5.295	0.1113
Acetyl-N-formyl-5-methoxykynurenamine	yes	down	1.2356	1.1404	0.9411	0.0163	0.1383	5.719	0.1695	6.077	0.1364
N-Acetylserotonin	yes	up	1.1978	1.1483	1.0692	0.001284	0.05209	4.882	0.1081	4.566	0.0536
Metabolite	Significant	Regulate	VIP_pred_OPLS-DA	VIP_PLS-DA	FC(S+H/HGW-SARA)	P_value	FDR	S+H_mean	S+H_SD	HGW-SARA_mean	HGW-SARA_SD
2-Formaminobenzoylacetate	yes	down	1.7879	1.7612	0.8812	0.0002159	0.02171	5.304	0.06838	6.019	0.1436
Xanthurenic Acid	yes	up	1.6345	1.6099	1.1103	0.000142	0.01385	5.879	0.04012	5.295	0.1113
N-Acetylserotonin	yes	up	1.3047	1.2864	1.0848	0.000238	0.02314	4.953	0.09062	4.566	0.0536

## Sheet: Table S8
Table S8 Ingredients and nutrient composition of the low and high-concentrate diet on a dry matter (DM) basis
Item	Treatments
	LGW	HGW	HGC	HRDS-C & HRDS-BA
Ingredient, （%of DM）
Corn silage	46.2	19.8	19.8	19.8
Alfalfa hay	23.8	10.2	10.2	10.2
Whole corn	17.53	40.9	0	40.9
Ground corn	0	0	40.9	0
Wheat bran	8.65	20.19	20.19	20.19
Soybean meal	2.26	5.27	5.27	5.27
Limestone	0.57	2.33	2.33	2.33
Salt	0.09	0.22	0.22	0.22
Vitamin-mineral mix	0.9	2.1	2.1	2.1
Nutrient composition
DM, %	46.69	64.07	64.07	64.07
NEL, MJ/kg	4.02	5.53	6.24	5.53
CP, %	10.42	12.38	12.38	12.38
Starch, %	16.91	35.96	36.12	35.96
NFC, %	30.94	45.37	45.53	45.37
NDF, %	49.22	31.99	32	31.99
ADF, %	31.58	17.77	17.77	17.77
Per kg of premix contains: 450 mg niacin, 600 mg manganese, 950 mg zinc, 430 mg iron, 650 mg copper, 30 mg selenium, 45 mg iodine, 20 mg cobalt, 800 mg vitamin E, 45,000 IU vitamin D and 120,000 IU vitamin A

## Sheet: Table S9
Table S9 The ingredient list of Reinforced Clostridium Medium（RCM）
Ingredients	Contents
Beef infusion powder	10.0g
peptone	5.0g
Yeast infusion powder	3.0g
glucose	5.0g
Soluble starch	1.0g
NaCl	5.0g
NaAc	3.0g
L-cysteine hydrochloride	0.5g
Distilled water	1000.0mL
The above ingredients were sterilized at 121℃ for 15 min

## Sheet: Table S10
Table S10 The primers used for relative real-time PCR
Gene	PCR production	Primers sequences （5' to 3'）
CLDN1	169	F	CCCCAGTCAATGCCAGGTATG
		R	TCTTTCCCACTGGAAGGTGC
CLDN4	158	F	CGTGTTTGGCGTGCTATTGT
		R	TGACGTTGTTAGCCGTCCAG
CLDN7	152	F	CCGCCATTAAGTCACGTCCA
		R	TTAGAGTCTCCACCGCCAGA
OCLN	102	F	CTCCCATCGGAGTTTCAGGTG
		R	TCCGCCTGAAGAAGCAGAAA
TJP1	241	F	ACCACACTGTGATCCTAAAACCT
		R	CCAAACACAGCGCGTAAGAC
PAT1	154	F	TTGGGAGCTACTGCCTC
		R	CTGTTCTTGGTTCAGCAGT
MCT1	222	F	GCTTATTATACCCGTCACAG
		R	GGAAATGAAAGCTCCAACTAC
DAR	272	F	CAGCCGAGTTTATGTTTGAC
		R	AATGAAGCAGATGAGTGTGT
AE2	123	F	AGCAGCAACAACCTGGAGT
		R	GGTGAAACGGGAGACGAA
NHE1	120	F	TAACAGGGAAGAGACTAGGG
		R	TCTGAGTAAGGACAGGTCAA
NHE2	208	F	GGGTGTTTCCTGATGATTCT
		R	AGATGGAATCTGTACATCGC
